# Supplementary material for: The Role of Anthocyanins, Curcumin, and Resveratrol in the Prevention and Management of Metabolic Disorders: A Systematic Review
Source: Molecules. 2026 May 26;31(11):1837. doi: 10.3390/molecules31111837 (PMC13258050; doi:10.3390/molecules31111837)
Supplement: Supplementary file 1 [file molecules-31-01837-s001.zip]

Archive with 1 entries (1 files):
- molecules-4314273-supplementary.pdf
